# Supplementary material for: International Migration, Refugees, and Spread of Tuberculosis in Brazil: Analysis of Clusters, Trends, and Associated Factors (2010–2021)
Source: Trop Med Infect Dis. 2024 Apr 11;9(4):82. doi: 10.3390/tropicalmed9040082 (PMC11053982; doi:10.3390/tropicalmed9040082)
Supplement: Supplementary file 1 [file tropicalmed-09-00082-s001.zip]

Archive with 1 entries (1 files):
- tropicalmed-2929846-supplementary.pdf
